# Supplementary material for: Combined Application of Biochar and Plant Growth-Promoting Rhizobacteria Improves Heavy Metal and Drought Stress Tolerance in Zea mays
Source: Plants (Basel). 2024 Apr 19;13(8):1143. doi: 10.3390/plants13081143 (PMC11053748; doi:10.3390/plants13081143)
Supplement: Supplementary file 1 [file plants-13-01143-s001.zip]

Archive with 1 entries (1 files):
- plants-2967051-supplementary.pdf
